# Supplementary material for: A Vanished Association Between Proton Pump Inhibitors and Clostridioides Difficile Infection After Minimizing Bias
Source: J Clin Med. 2025 Dec 27;15(1):230. doi: 10.3390/jcm15010230 (PMC12787198; doi:10.3390/jcm15010230)
Supplement: Supplementary file 1 [file jcm-15-00230-s001.zip]

Archive with 1 entries (1 files):
- jcm-4005727-supplementary.pdf
